# Supplementary material for: Polyploidy in myelofibrosis: analysis by cytogenetic and SNP array indicates association with advancing disease
Source: Mol Cytogenet. 2013 Dec 17;6:59. doi: 10.1186/1755-8166-6-59 (PMC3906908; doi:10.1186/1755-8166-6-59)
Supplement: Additional file 1 — Patient characteristics and karyotypes of 42 consecutive cases. File contains case ID, disease classification, JAK2 mutation status, sex, age and karyotype of entire cohort. [file 1755-8166-6-59-S1.xlsx]

## Sheet: patient cohort
Patient characteristics and karyotypes on peripheral blood of 42 patients
case ID	JAK2 status	DISEASE	SEX	AGE	PB karyotype
1	positive	PET-MF	M	53	48,XY,der(1;9)(p10;q10),+der(1;9)(q10;p10)x2[17]/46,XY[3]
2	positive	PMF	F	55	46,XX,+1,der(18)t(1;18)(p12;q11.3),der(20)t(1;20)(p12;q13),del(13)(q12q14)[13]
3	negative	PMF	F	75	46,XX,der(6)t(1;6)(q21;p21)[34]/46,XX[6]
4	positive	PMF	F	50	47,XX,+1,der(1;7)(p10;p10),+8,inv(12)(P13q22),del(22)(q11.2)[34]/46,XX[6]
5	negative	PPV-MF	M	63	46,XY,dup(1)(q13q25)[21]/92~194<4n~8n>,idemx4~8[9]
6	negative	PMF	M	54	41~42,X,-Y,del(5)(q14q34),-7,der(12)(p12),add(14)(p11),i(15)q10),-16,der(17)(p12),-20,-21,+1~2mar[8]/77<4n> idem x2,dup(1)(q22q32) [cp2]/46,XY[10]
7	positive	PMF	M	56	92,XXYY[15]/46,XY[5]
8	negative	PMF	M	74	92~184,<4N~8N>,XXYY[10]/46,XY[10]
9	positive	PET-MF	M	71	92~184,<4n~8n>,XXYY[5]/46,XY[15]
10	positive	PPV-MF	F	60	45,XX,+1,der(1;7)(p10;q10)[10]/46,XX[6]
11	positive	PMF	F	48	46,XX,del(5q31q35)[10]/47,XX,+?der(20)(??)[7]/46,XX[3]
12	negative	PET-MF	M	64	45,add(2)(p25),del(3)(p12p25),-5,del(7)(q22q36),-10,add(11)(p11.2),add(12)(p12),+mar[20]/45,idem,del(1)(p36),der(15)add(15)(q15)[3]/46,XY[1]
13	positive	PPV-MF	F	74	44,XXdel(5)(q13q33),-7,-13,+19,der(22)add(22)(p11)del(22)(q22),+mar[18]/46,XX[2]
14	positive	PMF	F	53	46,XX,del(7)(p11.2)[12]/45,der(7)del(7)(p11.2)t(7;13)(p11.2;?q12),-13[20]/46,XX,der(18)t(18;21)(p11.2;q11.2)[6]/46,XX,add(21)(q22)[2]
15	positive	PPV-MF	M	58	46,XY,del(1)(q31),der(9)(q22),?der(22q)(?q11),+15[5]/46,XY[1]
16	negative	PMF	M	46	46,XY,del(20)(q11.2)[23]
17	negative	PMF	M	82	46,XX,del(20)(q11.2)[18]/46,XY[2]
18	positive	PMF	M	72	46,XY ,del(20)(q11.2)[11]/46,XY[19]
19	negative	PMF	M	58	47,XY,-20,+mar x2[20]
20	positive	PMF	M	72	46,XY,del(13)(q12q14)[16]/46,XY[4]
21	positive	PMF	F	55	46,XX[20]
22	negative	PET-MF	F	53	46,XY,-18,+mar[11]/46,XX[9]
23	negative	PMF	M	82	46,XY,t(13;17)(q13;q11.2)[18]/46,XY[2]
24	positive	PMF	F	71	46,XX,del(9)(q13q32)[2]/46,XX[13]
25	negative	PMF	M	52	46,XY,inv(3)(q21q26)[13]/46,XY[23]
26	positive	PMF	M	81	46,XY[30]
27	positive	PMF	F	80	46,XX[20]
28	positive	PMF	F	72	46,XX[20]
29	negative	PMF	F	78	46,XX[20]
30	positive	PMF	F	75	46,XX[20]
31	negative	PMF	F	65	46,XX[20]
32	positive	PMF	M	52	46,XY[20]
33	positive	PMF	M	57	46,XY[20]
34	negative	PMF	M	62	46,XY[20]
35	positive	PMF	M	64	46,XY[20]
36	positive	PMF	M	67	46,XY[20]
37	positive	PMF	M	79	46,XY[20]
38	positive	PMF	M	68	46,XY[20]
39	negative	PET-MF	M	52	failed
40	positive	PMF	M	82	45,X,-Y[9]/46,XY[3]
41	positive	PMF	F	54	46,XY[20]
42	positive	PPV-MF	M	67	46,XY[20]
