# Supplementary material for: Polyploidy in myelofibrosis: analysis by cytogenetic and SNP array indicates association with advancing disease
Source: Mol Cytogenet. 2013 Dec 17;6:59. doi: 10.1186/1755-8166-6-59 (PMC3906908; doi:10.1186/1755-8166-6-59)
Supplement: Additional file 2 — Serial karyotype analysis of polyploid group. File contains dated serial karyotypes of the nine polyploid cases. [file 1755-8166-6-59-S2.xlsx]

## Sheet: Sheet1
Serial karyotype analysis of the polyploidy group
case ID	date	specimen	karyotype
1	2003-04-30	BM	48,XY,der(1;9)(p10;q10),+der(1;9)(q10;p10)x2[13]/46,XY[20]
	2005-10-14	BM	48,XY,der(1;9)(p10;q10),+der(1;9)(q10;p10)x2[10]/46,XY[30]
	2005-11-14	PB	48,XY,der(1;9)(p10;q10),+der(1;9)(q10;p10)x2[17]/46,XY[3]
	2006-07-14	PB	48,XY,der(1;9)(p10;q10),+der(1;9)(q10;p10)x2[7]/48,sl,add(6)(p25)[12]/96,<4n>,slx2[2]/96,<4n>,sdl x2[5]/46,XY[4].
	2006-08-15	PB	48,XY,der(1;9)(p10;q10),+der(1;9)(q10;p10)x2[5]/48,sl,add(6)(p25)[16]/96,<4n>,slx2[2]/96,<4n>,sdl x2[4]/46,XY[1].
	2006-10-25	PB	48,XY,der(1;9)(p10;q10),+der(1;9)(q10;p10)x2,add(6)(p25)[33]/96,<4n>,slx2[5]/48,sl,der(1)t(1;9)add(1)(qter)[2].
2	2006-07-12	BM	46,XX,,der(18)t(1;18)(q12;p11.3),der(20)t(1;20)(q12;q13)?inc[2]
	2006-08-13	PB	46,XX,,der(18)t(1;18)(q12;p11.3),der(20)t(1;20)(q12;q13,del(13),(q12q14)[24]/46,XX[6]
	2007-01-17	PB	46,XX,,der(18)t(1;18)(q12;p11.3),der(20)t(1;20)(q12;q13,del(13)(q12q14)[40]/92,<4n>,sl x2[7]/52,sl,+6,+8,+8,+14,+19,+21[3]
	2007-02-16	PB	46,XX,,der(18)t(1;18)(q12;p11.3),der(20)t(1;20)(q12;q13,del(13)(q12q14)[30]/92,<4n>,sl x2[5]/52,sl,+6,+8,+8,+14,+19,+21[1]
	2007-03-19	PB	46,XX,,der(18)t(1;18)(q12;p11.3),der(20)t(1;20)(q12;q13,del(13)(q12q14)[36]/92,<4n>,sl x2[4]
	2007-04-01	BM	46,XX,,der(18)t(1;18)(q12;p11.3),der(20)t(1;20)(q12;q13,del(13)(q12q14)[36]/92,<4n>,sl x2[4]
3	2008-03-20	PB	46,XX,der(6)t(1;6)(q21;p21)[6]/46,XX[4]
	2008-05-21	BM	46,XX,der(6)t(1;6)(q21;p21)[17]/92,<4N>,idemX2[5]/46,XX[3]
	2008-06-27	PB	46,XX,der(6)t(1;6)(q21;p21)[29]/92<4n>,idem x2[5]/46,XX[6]
	2012-09-10	BM	46,XX,der(6)t(1;6)(q21;p21)[37]/92<4n>,idem x2[3]
4	2010-03-30	BM	U
	2010-04-21	PB	48,XX,+1,der(1;7)(p10;p10),+8,inv(12)(p13q22),del(22)(q11.2)[34]/46,XX[6].
	2010-10-30	PB	48,XX,+1,der(1;7)(p10;p10),+8,inv(12)(p13q22),del(22)(q11.2)[7]/96<4n>,slx2[10]/96<4n>,sdl,t(6;9)(p22;q34)[3]
5	2009-09-15	BM	46,XY,dup(1)(q13q25)[20]/92~184<4n~8n>,idemx 2~4[10]
	2009-12-12	PB	46,XY,dup(1)(q13q25)[14]/92~184<4n~8n>,idemx 2~4[6]
6	2011-01-27	BM	U
	2011-04-06	PB	41~42,X,-Y,del(5)(q14q34),-7,der(12)(p12),add(14)(p11),i(15)q10),-16,der(17)(p12),-20,-21,+mar[8]/77<4n>idem x2,dup(1)( [cp2]/46,XY[10]
	2011-11-18	BM	41~42,X,-Y,del(5)(q14q34),-7,der(12)(p12),add(14)(p11),i(15)q10),-16,der(17)(p12),-20,-21,+mar[17]/46,XY[3]
	2012-01-25	BM	41~42,X,-Y,del(5)(q14q34),-7,der(12)(p12),add(14)(p11),i(15)q10),-16,der(17)(p12),-20,-21,+mar[40]
7	2009-11-30	BM	46,XY
	2011-03-21	PB	92<4N>,XXYY[25]/46,XY[15]
	2011-05-26	BM	92<4N>,XXYY[6]/46,XY[8]
8	2007-06-26	BM	92<4N>,XXYY[23]/184,<8n>,XXXXYYYY[14]46,XY[22]
	2007-08-01	PB	92<4N>,XXYY[6]/184,<8n>,XXXXYYYY[3]46,XY[11]
9	2001-11-06	BM	46,XY[30]
	2011-05-17	PB	92~184<4N~8N>,XXYY[5]/46,XY[15]
	2011-04-07	BM	u
